# Supplementary material for: Airborne Isolation Cardiac Arrest: A Simulation Program for Interdisciplinary Code Blue Team Training
Source: MedEdPORTAL. 2022 Jan 14;18:11213. doi: 10.15766/mep_2374-8265.11213 (PMC8758800; doi:10.15766/mep_2374-8265.11213)
Supplement: Supplementary file 1 — Protocol Diagram.docxTraining Video.mp4Simulation Case Template.docxSimulation Images.pdfAction Priorities.docxSimulation Script.docxSurvey.docx [file mep_2374-8265.11213-s001.zip]

Archive with 8 entries (8 files):
- G. Survey.docx
- A. Protocol Diagram.docx
- B. Training Video.mp4
- C. Simulation Case Template.docx
- D. Simulation Images.pdf
- E. Action Priorities.docx
- F. Simulation Script.docx
- Educational_Summary_Report_11213.pdf
